# Supplementary material for: Genome-wide methylation is modified by caloric restriction in Daphnia magna
Source: BMC Genomics. 2019 Mar 8;20:197. doi: 10.1186/s12864-019-5578-4 (PMC6408862; doi:10.1186/s12864-019-5578-4)
Supplement: Supplementary file 1 — Reads sequenced per replicate for both converted and unconverted libraries. Alignments analysed is number of read-pairs per bisulphite converted library aligned by Bismark; deduplicated is number of read pairs after removal of PCR duplicates; non CpG filtered is read-pairs remaining after removal of CHH and CHG containing reads; bases remaining are number of bases left for CpG methylation prediction in Bismark; average coverage is for filtered bases at a D. magna genome size of 240 megabases; CpG sites remaining before and after filtering of polymorphic sites, polymorphic sites were identified from unconverted libraries against a reference genome converted to Clone 32; Non CpG % methylated are CHH and CHG sites methylated (100 minus this figure is equivalent to bisulphite conversion efficiency), CpG % methylated is the genome-wide percentage of CpG methylation, and CpG % methylated filtered is the percentage remaining after reads containing CHH or CHG methylation are removed from the analysis. Diet, H: normal food, L: caloric restriction, code: combination of diet and mother. (XLSX 48 kb) [file 12864_2019_5578_MOESM1_ESM.xlsx]

## Sheet: Sheet1
Diet	Mother	Code	Converted pairs	Unconverted pairs	Alignments analysed	Deduplicated mapped reads	non CpG filtered reads	Bases remaining	Average coverage	Sites before SNP filtering	After SNP filtering	% CpG Remaining	Non CpG % methylated	CpG % methylated	CpG % methylated post filtering
H	5	5H	25601600	14305707	18634549	12764776	12026017	2320675218	9.66948	6298891	6247063	99.18	1.6	1.3	0.7
H	7	7H	29785044	132653916	21608960	14878231	13894067	2693793276	11.2241	6983214	6926563	99.19	2.5	2.3	0.8
H	8	8H	26405910	20875768	19223306	12837344	12060578	2312369294	9.63487	6283291	6231498	99.18	2.6	2.5	0.7
H	9	9H	29296515	12172764	21000058	14155807	13242208	2622392293	10.9266	7299503	7240944	99.2	1.4	0.9	0.8
H	16	16H	34120276	15802459	23704762	15726061	14675418	2914262560	12.1428	7325180	7266539	99.2	1.3	0.9	0.8
H	22	22H	34878128	23164024	15908472	15908472	14830368	2919581788	12.1649	7450910	7391057	99.2	1.3	0.8	0.8
L	5	5L	22562863	21579618	14154784	10164439	9447332	1871992335	7.79997	6577176	6523622	99.19	2.9	2.8	0.7
L	7	7L	21248753	22953919	15063166	10412350	9743258	1937024597	8.07094	6456008	6403288	99.18	2.4	2.2	0.7
L	8	8L	31610110	24339207	21765927	14712500	13701673	2657817364	11.0742	6934926	6878855	99.19	2.6	2.4	0.8
L	9	9L	34684920	20342139	23809968	15706084	14477225	2870659128	11.9611	7476524	7416772	99.2	2.5	2.2	0.8
L	16	16L	29775932	19257227	19183633	13586009	12679198	2523165965	10.5132	7335517	7276624	99.2	1.3	0.8	0.8
L	22	22L	32239102	32281921	14083083	14083083	12718680	2438782524	10.1616	6392175	6339761	99.18	1.2	0.7	0.9
