# Supplementary material for: Genome-wide methylation is modified by caloric restriction in Daphnia magna
Source: BMC Genomics. 2019 Mar 8;20:197. doi: 10.1186/s12864-019-5578-4 (PMC6408862; doi:10.1186/s12864-019-5578-4)
Supplement: Supplementary file 3 — Gene annotations for genes with overlapping significantly hypomethylated regions under caloric restriction. Genes overlapped by a DMR of greater than 20% mean difference in methylation level are indicated in column 3. (XLSX 14 kb) [file 12864_2019_5578_MOESM3_ESM.xlsx]

## Sheet: Sheet1
Daphnia	Annotation
Dapma7bEVm000043	63 kDa sperm flagellar membrane protein
Dapma7bEVm000070	Uncharacterized protein
Dapma7bEVm000274	Mediator of RNA polymerase II transcription subunit
Dapma7bEVm000300	Nuclear pore complex protein Nup88
Dapma7bEVm000303	Uncharacterized protein
Dapma7bEVm000710	Latent nuclear antigen
Dapma7bEVm000742	Short-chain specific acyl-CoA dehydrogenase, mitochondrial
Dapma7bEVm000778	SZT2
Dapma7bEVm000795	Unc-13 D
Dapma7bEVm000822	Cap-specific mRNA
Dapma7bEVm000830	DNA replication licensing factor REC
Dapma7bEVm000838	Inner nuclear membrane protein Man1
Dapma7bEVm000852	ATP-binding cassette sub-family B member 7, mitochondrial
Dapma7bEVm001004	Serine/arginine-rich splicing factor
Dapma7bEVm001175	Calcium-binding mitochondrial carrier protein SCaMC-1
Dapma7bEVm001217	Transmembrane emp24 domain-containing protein
Dapma7bEVm001278	39S ribosomal protein L9, mitochondrial
Dapma7bEVm001333	HEAT repeat-containing protein 5A
Dapma7bEVm001361	Helicase SKI2W
Dapma7bEVm001403	Zinc finger protein
Dapma7bEVm001530	Argininosuccinate lyase
Dapma7bEVm001543	Uncharacterized protein
Dapma7bEVm001722	WD repeat-containing protein
Dapma7bEVm001806	Kelch protein 4
Dapma7bEVm001931	WD repeat-containing protein
Dapma7bEVm001958	Potassium channel subfamily K member
Dapma7bEVm002006	Uncharacterized protein
Dapma7bEVm002096	Tyrosine-protein kinase ABL1
Dapma7bEVm002104	Von Willebrand factor D and EGF domain-containing protein
Dapma7bEVm002229	Uncharacterized protein MAL13P1.304
Dapma7bEVm002419	tRNA
Dapma7bEVm002487	ATP synthase subunit beta, mitochondrial
Dapma7bEVm002522	Component of the u4/u6.u5 snrnp/mitosis protein dim1
Dapma7bEVm002608	Chorion peroxidase precursor
Dapma7bEVm002656	SUMO-activating enzyme subunit
Dapma7bEVm002684	Ras-related protein Rab-44
Dapma7bEVm002696	High-affinity choline transporter
Dapma7bEVm002715	DNA polymerase iota
Dapma7bEVm002808	mRNA export factor
Dapma7bEVm002873	Pre-mRNA-splicing factor ISY1
Dapma7bEVm003026	Epidermal growth factor receptor substrate 15 1
Dapma7bEVm003046	ER membrane protein complex subunit
Dapma7bEVm003103	Cleavage stimulation factor subunit
Dapma7bEVm003124	Mini-chromosome maintenance complex-binding protein
Dapma7bEVm003338	Rac gtpase-activating protein
Dapma7bEVm003507	Structural maintenance of chromosomes protein
Dapma7bEVm003636	Para-nitrobenzyl esterase
Dapma7bEVm003652	Pre-mRNA-processing factor
Dapma7bEVm003756	Hairless
Dapma7bEVm003762	Hsc70-interacting protein
Dapma7bEVm003844	Target of rapamycin complex subunit lst8
Dapma7bEVm003884	Single-strand selective monofunctional uracil DNA glycosylase
Dapma7bEVm003912	Leucine-rich repeat-containing protein C10orf11
Dapma7bEVm003992	Uncharacterized protein
Dapma7bEVm004047	A disintegrin and metalloproteinase with
Dapma7bEVm004526	Rab GTPase-activating protein
Dapma7bEVm004596	NHL repeat-containing protein
Dapma7bEVm004648	Ran GTPase-activating protein
Dapma7bEVm004678	U4/U6.U5 tri-snRNP-associated protein
Dapma7bEVm004920	Neurexin IV
Dapma7bEVm004922	Ribosomal RNA methyltransferase CG11447
Dapma7bEVm004963	Glucosamine 6-phosphate N-acetyltransferase
Dapma7bEVm005035	3-hydroxy-3-methylglutaryl-coenzyme A reductase
Dapma7bEVm005114	Red protein ik factor cytokine ik
Dapma7bEVm005226	Beta-1,3-galactosyltransferase brn
Dapma7bEVm005263	Beta-1,3-galactosyltransferase II, Galactosyltransferase II
Dapma7bEVm005353	Glia maturation factor gamma
Dapma7bEVm005355	Transcription initiation factor TFIID subunit
Dapma7bEVm005383	AP-1 complex subunit sigma-2
Dapma7bEVm005405	Eukaryotic translation initiation factor 1A, X-chromosomal
Dapma7bEVm005414	CG13375,
Dapma7bEVm005443	DUF3591, Uncharacterized protein function
Dapma7bEVm005709	TM2 domain-containing protein
Dapma7bEVm005954	General transcription factor IIH subunit 2 protein
Dapma7bEVm006214	E3 ubiquitin-protein ligase synoviolin
Dapma7bEVm006248	Phosphatidylserine synthase
Dapma7bEVm006379	Replication protein A 32 kDa subunit
Dapma7bEVm006491	TAF6 RNA polymerase II p300/CBP-associated factor-associated factor 65 kDa subunit 6L/sw
Dapma7bEVm006527	LanC protein 2
Dapma7bEVm006640	U11/U12 small nuclear ribonucleoprotein 35 kDa protein
Dapma7bEVm006695	Membrane magnesium transporter
Dapma7bEVm006858	protein kr-h2
Dapma7bEVm006963	Leucine-rich repeats and immunoglobulin domains protein 1
Dapma7bEVm007843	28S ribosomal protein S15, mitochondrial
Dapma7bEVm007882	Gem-associated protein
Dapma7bEVm008059	COMM domain-containing protein
Dapma7bEVm008366	Zinc finger C4H2 domain-containing protein
Dapma7bEVm008475	Thioredoxin, mitochondrial
Dapma7bEVm008784	Serine/threonine/tyrosine-interacting protein
Dapma7bEVm008910	Uncharacterized protein
Dapma7bEVm009096	Uncharacterized protein
Dapma7bEVm009150	Uncharacterized protein
Dapma7bEVm009354	Uncharacterized protein
Dapma7bEVm009399	Uncharacterized protein
Dapma7bEVm009609	Neutral alpha-glucosidase C
Dapma7bEVm009675	Uncharacterized protein
Dapma7bEVm009690	Cyclin-D-binding Myb transcription factor 1
Dapma7bEVm009719	Sodium bicarbonate transporter protein 11
Dapma7bEVm009753	Homeodomain-interacting protein kinase
Dapma7bEVm009976	Glycerol-3-phosphate transporter
Dapma7bEVm010120	Ral guanine nucleotide dissociation stimulator 1
Dapma7bEVm010220	Integral membrane protein GPR155
Dapma7bEVm010265	Lysosomal Pro-X carboxypeptidase
Dapma7bEVm010616	Transmembrane protein 39A
Dapma7bEVm010663	Transmembrane protein
Dapma7bEVm010678	Centrosomal protein
Dapma7bEVm010926	General transcription factor IIF subunit
Dapma7bEVm011047	Sphingosine-1-phosphate phosphatase
Dapma7bEVm011478	ADP-ribosylation factor
Dapma7bEVm011501	Enhancer of yellow 2 transcription factor B
Dapma7bEVm011526	Uncharacterized protein
Dapma7bEVm011547	Uncharacterized protein
Dapma7bEVm011556	CCR4-NOT transcription complex subunit
Dapma7bEVm011844	39S ribosomal protein L43, mitochondrial
Dapma7bEVm012270	Uncharacterized protein
Dapma7bEVm012286	lactosylceramide
Dapma7bEVm012482	Uncharacterized protein
Dapma7bEVm012494	Uncharacterized protein
Dapma7bEVm013214	Uncharacterized protein
Dapma7bEVm014535	Uncharacterized protein
Dapma7bEVm014556	Uncharacterized protein
Dapma7bEVm014813	Uncharacterized protein
Dapma7bEVm015082	Sulfotransferase sult
Dapma7bEVm015097	Beat-va
Dapma7bEVm015439	40S ribosomal protein S26
Dapma7bEVm015528	Uncharacterized protein
Dapma7bEVm015686	Uncharacterized protein
Dapma7bEVm016421	Uncharacterized protein
Dapma7bEVm018646	A disintegrin and metalloproteinase with thrombospondin motifs 20/sw
Dapma7bEVm018843	Uncharacterized protein
Dapma7bEVm023027	Uncharacterized protein
Dapma7bEVm025600	Uncharacterized protein
Dapma7bEVm027595	Zinc finger protein
Dapma7bEVm027660	Medium-chain specific acyl-CoA dehydrogenase, mitochondrial
Dapma7bEVm027669	Uncharacterized protein
Dapma7bEVm027734	Uncharacterized protein
Dapma7bEVm028334	conserved protein
Dapma7bEVm028397	Ubiquitin protein ATG12
Dapma7bEVm029245	Uncharacterized protein
Dapma7bEVm000372	Exocyst complex component
Dapma7bEVm000404	Nuclear receptor subfamily 2 group C member
Dapma7bEVm000618	Serine/threonine-protein kinase 11-interacting protein
Dapma7bEVm001918	Phosphatidylinositol-glycan biosynthesis class W protein
Dapma7bEVm001941	Medium-chain specific acyl-CoA dehydrogenase, mitochondrial
Dapma7bEVm003118	Mucolipin-1
Dapma7bEVm003184	Mitochondrial ribosomal protein VAR1
Dapma7bEVm003323	tRNA
Dapma7bEVm003489	Nck-associated protein 5 nap-5 peripheral clock protein
Dapma7bEVm003859	Renin receptor
Dapma7bEVm003965	NADH dehydrogenase [ubiquinone] 1 alpha subcomplex subunit
Dapma7bEVm004418	Uncharacterized protein
Dapma7bEVm004745	Acidic mammalian chitinase
Dapma7bEVm005145	A/G-specific adenine DNA glycosylase
Dapma7bEVm005799	Histone H3.3
Dapma7bEVm005915	DNA-
Dapma7bEVm006646	t-cell immunomodulatory protein
Dapma7bEVm006760	DnaJ subfamily C member
Dapma7bEVm007624	CDD: Death domain protein
Dapma7bEVm009289	Uncharacterized protein
Dapma7bEVm010777	conserved protein
Dapma7bEVm010888	Peptidyl-prolyl cis-trans isomerase B
Dapma7bEVm011198	Cytochrome c oxidase subunit 6B1
Dapma7bEVm011417	60S ribosomal protein L35a
Dapma7bEVm012664	Uncharacterized protein
Dapma7bEVm015278	Uncharacterized protein
Dapma7bEVm027948	Ribosomal RNA methyltransferase CG11447
Dapma7bEVm006752	Coiled-coil domain-containing protein
Dapma7bEVm007480	Autophagy-related protein
Dapma7bEVm008240	Pterin-4-alpha-carbinolamine dehydratase
Dapma7bEVm011275	V-type proton ATPase 21 kDa proteolipid subunit
Dapma7bEVm012551	Uncharacterized protein
Dapma7bEVm012684	Uncharacterized protein
Dapma7bEVm014019	Uncharacterized protein
Dapma7bEVm014465	Uncharacterized protein
Dapma7bEVm014863	Uncharacterized protein
Dapma7bEVm016917	Uncharacterized protein
Dapma7bEVm017172	Uncharacterized protein
Dapma7bEVm025213	Uncharacterized protein
Dapma7bEVm026783	Uncharacterized protein
Dapma7bEVm027989	Glia maturation factor beta
Dapma7bEVm028822	Uncharacterized protein
Dapma7bEVm028830	Uncharacterized protein
Dapma7bEVm029013	Uncharacterized protein
Dapma7bEVm029139	Uncharacterized protein
Dapma7bEVm029701	Uncharacterized protein
Dapma7bEVm030468	Uncharacterized protein
Dapma7bEVm030499	Uncharacterized protein
Dapma7bEVm018368	Uncharacterized protein
Dapma7bEVm027730	Chorion peroxidase precursor
Dapma7bEVm028643	Uncharacterized protein
Dapma7bEVm028712	Uncharacterized protein
Dapma7bEVm030394	TE: Retrovirus-related Pol polyprotein from transposon
