# Supplementary material for: Genome-wide methylation is modified by caloric restriction in Daphnia magna
Source: BMC Genomics. 2019 Mar 8;20:197. doi: 10.1186/s12864-019-5578-4 (PMC6408862; doi:10.1186/s12864-019-5578-4)
Supplement: Supplementary file 4 — Gene annotations for genes with overlapping significantly hypermethylated regions under caloric restriction. Genes overlapped by a DMR of greater than 20% mean difference in methylation level are indicated in column 3. (XLSX 12 kb) [file 12864_2019_5578_MOESM4_ESM.xlsx]

## Sheet: Sheet1
Gene	Annotation
Dapma7bEVm000291	Gamma-butyrobetaine dioxygenase
Dapma7bEVm000396	Peroxisomal targeting signal 1 receptor
Dapma7bEVm000455	Phosphofurin acidic cluster sorting protein
Dapma7bEVm000552	Uncharacterized protein
Dapma7bEVm000710	Latent nuclear antigen
Dapma7bEVm000719	Histidine--tRNA ligase, cytoplasmic
Dapma7bEVm000789	conserved protein
Dapma7bEVm000793	Inositol hexakisphosphate and diphosphoinositol-pentakisphosphate kinase
Dapma7bEVm000833	O-mannosyl-transferase
Dapma7bEVm001111	Scarface
Dapma7bEVm001368	Ubiquitin carboxyl-terminal hydrolase
Dapma7bEVm001440	Eukaryotic peptide chain release factor gtp-binding subunit erf2 translation release factor 3 erf3 erf-3
Dapma7bEVm001458	Polypeptide N-acetylgalactosaminyltransferase
Dapma7bEVm001517	Acetyl-CoA acetyltransferase, mitochondrial
Dapma7bEVm001913	PEST protein, Su
Dapma7bEVm002072	Cytochrome b-c1 complex subunit
Dapma7bEVm002164	Rhomboid 5
Dapma7bEVm002195	TBC1 domain family member
Dapma7bEVm002427	D-aspartate oxidase
Dapma7bEVm002878	Cyclin-dependent kinase
Dapma7bEVm002892	Dermal papilla-derived protein
Dapma7bEVm002965	Uncharacterized protein
Dapma7bEVm002983	GTP-binding nuclear protein Ran
Dapma7bEVm003001	Structural maintenance of chromosome 2 1 protein
Dapma7bEVm003161	N-acetylgalactosaminyltransferase
Dapma7bEVm003163	Vacuolar protein sorting-associated protein
Dapma7bEVm003172	Abhydrolase domain-containing protein 16A
Dapma7bEVm003287	DNA-directed RNA polymerase I subunit RPA49
Dapma7bEVm003474	Dedicator of cytokinesis protein
Dapma7bEVm003504	Coatomer subunit alpha
Dapma7bEVm003567	Tyrosine-protein phosphatase non-receptor type
Dapma7bEVm003573	Lysosomal alpha-glucosidase
Dapma7bEVm003666	Influenza virus NS1A-binding protein
Dapma7bEVm003762	Hsc70-interacting protein
Dapma7bEVm003856	TATA box binding protein-related factor
Dapma7bEVm003911	Transcription initiation factor TFIID subunit
Dapma7bEVm003964	Microsomal glutathione S-transferase
Dapma7bEVm004052	Ubiquitin carboxyl-terminal hydrolase
Dapma7bEVm004091	Kinesin-II 95 kDa subunit
Dapma7bEVm004109	Beta-galactosidase
Dapma7bEVm004172	SHC SH2 domain-binding protein
Dapma7bEVm004187	Sodium-coupled neutral amino acid transporter
Dapma7bEVm004211	Histone-lysine N-methyltransferase setd3
Dapma7bEVm004238	Uncharacterized protein
Dapma7bEVm004285	WD repeat-containing protein
Dapma7bEVm004398	Upstream stimulatory factor
Dapma7bEVm004447	Eukaryotic translation initiation factor 4E type
Dapma7bEVm004613	FAS-associated factor
Dapma7bEVm004993	Dedicator of cytokinesis protein
Dapma7bEVm005181	conserved protein
Dapma7bEVm005217	Male-specific lethal-3
Dapma7bEVm005427	DNA-directed RNA polymerase, mitochondrial
Dapma7bEVm005524	General transcription factor IIH subunit
Dapma7bEVm005617	Ubiquitin modifier-activating enzyme 5
Dapma7bEVm005992	tRNA wybutosine-synthesizing protein
Dapma7bEVm006369	conserved protein
Dapma7bEVm006401	Zinc finger protein
Dapma7bEVm006534	INO80 complex subunit B
Dapma7bEVm006675	Zona pellucida sperm-binding protein
Dapma7bEVm006771	Interferon-related developmental regulator
Dapma7bEVm006845	39S ribosomal protein L28, mitochondrial
Dapma7bEVm007141	Apoptosis regulator R1
Dapma7bEVm007502	FI16517p1, Translin associated factor X
Dapma7bEVm007550	Transmembrane protein 17A
Dapma7bEVm007934	Nuclear receptor 2C2-associated protein
Dapma7bEVm007968	Small nuclear ribonucleoprotein F
Dapma7bEVm008008	NFATC2-interacting protein
Dapma7bEVm008599	Centromere protein S
Dapma7bEVm008770	Ubiquitin protein 5
Dapma7bEVm008866	Phosphatidylinositol N-acetylglucosaminyltransferase subunit P
Dapma7bEVm009110	Uncharacterized protein
Dapma7bEVm009538	Spectrin alpha chain, non-erythrocytic
Dapma7bEVm009553	Beta-glucuronidase
Dapma7bEVm009797	Leucine-rich repeat serine/threonine-protein kinase
Dapma7bEVm009921	60S ribosomal protein L4-A
Dapma7bEVm010005	Programmed cell death protein
Dapma7bEVm010036	Serrate RNA effector molecule
Dapma7bEVm010165	Nuclear-interacting partner of ALK
Dapma7bEVm010258	T-complex protein 1 subunit zeta
Dapma7bEVm010377	UBX domain-containing protein
Dapma7bEVm010389	ATP-dependent RNA helicase DDX39A
Dapma7bEVm010437	Ubiquitin-conjugating enzyme E2 K
Dapma7bEVm010476	EHD, Eps15 domain , C-terminal domain
Dapma7bEVm010484	Tetratricopeptide repeat protein 39A
Dapma7bEVm010761	Enoyl-CoA hydratase, mitochondrial
Dapma7bEVm010768	Surfeit locus protein
Dapma7bEVm010957	Gene: ARP2_G8154 AGAP013326
Dapma7bEVm011214	DNA polymerase theta
Dapma7bEVm011229	Lipoma-preferred partner
Dapma7bEVm011330	Serine/threonine-protein kinase 17A
Dapma7bEVm011641	Heparan-sulfate 6-O-sulfotransferase 1-A
Dapma7bEVm011815	Singed wings 2 precursor
Dapma7bEVm013398	Uncharacterized protein
Dapma7bEVm013415	Small integral membrane protein
Dapma7bEVm013803	conserved protein
Dapma7bEVm014874	Uncharacterized protein
Dapma7bEVm015274	Uncharacterized protein
Dapma7bEVm015627	Magnesium-dependent phosphatase
Dapma7bEVm015720	conserved protein
Dapma7bEVm018665	YIPF1
Dapma7bEVm018673	conserved protein
Dapma7bEVm018813	Cytochrome p450
Dapma7bEVm023091	Uncharacterized protein
Dapma7bEVm023355	Uncharacterized protein
Dapma7bEVm024237	YIPF6
Dapma7bEVm025906	15 kDa selenoprotein
Dapma7bEVm026123	Uncharacterized protein
Dapma7bEVm027112	Uncharacterized protein
Dapma7bEVm027395	integral membrane protein
Dapma7bEVm028010	General transcription factor IIH subunit
Dapma7bEVm028217	Star
Dapma7bEVm028338	Uncharacterized protein
Dapma7bEVm028393	Leucine-rich repeat serine/threonine-protein kinase
Dapma7bEVm028406	2-hydroxyacyl-CoA lyase
Dapma7bEVm029256	conserved protein
