# Supplementary material for: Genome-wide methylation is modified by caloric restriction in Daphnia magna
Source: BMC Genomics. 2019 Mar 8;20:197. doi: 10.1186/s12864-019-5578-4 (PMC6408862; doi:10.1186/s12864-019-5578-4)
Supplement: Supplementary file 6 — Raw read files used in this study deposited in the European Nucleotide Archive under accession PRJEB24784. Treatment, H: normal food and L: caloric restricted. (XLSX 34 kb) [file 12864_2019_5578_MOESM6_ESM.xlsx]

## Sheet: SupplementaryTable1.RawReadData
Mother id	Treatment	Unique id	ENA alias	ENA read file 1	ENA read file 2	Bisulphite converted status
16	H	16H	16H_1	170126_D00261_0388_ACAB23ANXX_3_IL-TP-003_1.fastq.gz	170126_D00261_0388_ACAB23ANXX_3_IL-TP-003_2.fastq.gz	Unconverted
16	H	16H	16H_2	170126_D00261_0388_ACAB23ANXX_3_IL-TP-009_1.fastq.gz	170126_D00261_0388_ACAB23ANXX_3_IL-TP-009_2.fastq.gz	Converted
16	L	16L	16L_1	170126_D00261_0388_ACAB23ANXX_3_IL-TP-004_1.fastq.gz	170126_D00261_0388_ACAB23ANXX_3_IL-TP-004_2.fastq.gz	Unconverted
16	L	16L	16L_2	170126_D00261_0388_ACAB23ANXX_3_IL-TP-010_1.fastq.gz	170126_D00261_0388_ACAB23ANXX_3_IL-TP-010_2.fastq.gz	Converted
22	H	22H	22H_1	170126_D00261_0388_ACAB23ANXX_3_IL-TP-005_1.fastq.gz	170126_D00261_0388_ACAB23ANXX_3_IL-TP-005_2.fastq.gz	Unconverted
22	H	22H	22H_2	170126_D00261_0388_ACAB23ANXX_3_IL-TP-011_1.fastq.gz	170126_D00261_0388_ACAB23ANXX_3_IL-TP-011_2.fastq.gz	Converted
22	L	22L	22L_1	170126_D00261_0388_ACAB23ANXX_3_IL-TP-006_1.fastq.gz	170126_D00261_0388_ACAB23ANXX_3_IL-TP-006_2.fastq.gz	Unconverted
22	L	22L	22L_2	170126_D00261_0388_ACAB23ANXX_3_IL-TP-012_1.fastq.gz	170126_D00261_0388_ACAB23ANXX_3_IL-TP-012_2.fastq.gz	Converted
5	H	5H	5H_1	170126_D00261_0388_ACAB23ANXX_1_IL-TP-007_1.fastq.gz	170126_D00261_0388_ACAB23ANXX_1_IL-TP-007_2.fastq.gz	Unconverted
5	H	5H	5H_2	170310_D00261_0392_ACAK9YANXX_5_IL-TP-007_1.fastq.gz	170310_D00261_0392_ACAK9YANXX_5_IL-TP-007_2.fastq.gz	Unconverted
5	H	5H	5H_3	170126_D00261_0388_ACAB23ANXX_1_IL-TP-001_1.fastq.gz	170126_D00261_0388_ACAB23ANXX_1_IL-TP-001_2.fastq.gz	Converted
5	H	5H	5H_4	170310_D00261_0392_ACAK9YANXX_5_IL-TP-001_1.fastq.gz	170310_D00261_0392_ACAK9YANXX_5_IL-TP-001_2.fastq.gz	Converted
5	L	5L	5L_1	170126_D00261_0388_ACAB23ANXX_1_IL-TP-008_1.fastq.gz	170126_D00261_0388_ACAB23ANXX_1_IL-TP-008_2.fastq.gz	Unconverted
5	L	5L	5L_2	170310_D00261_0392_ACAK9YANXX_5_IL-TP-008_1.fastq.gz	170310_D00261_0392_ACAK9YANXX_5_IL-TP-008_2.fastq.gz	Unconverted
5	L	5L	5L_3	170126_D00261_0388_ACAB23ANXX_1_IL-TP-002_1.fastq.gz	170126_D00261_0388_ACAB23ANXX_1_IL-TP-002_2.fastq.gz	Converted
5	L	5L	5L_4	170310_D00261_0392_ACAK9YANXX_5_IL-TP-002_1.fastq.gz	170310_D00261_0392_ACAK9YANXX_5_IL-TP-002_2.fastq.gz	Converted
7	H	7H	7H_1	170126_D00261_0388_ACAB23ANXX_1_IL-TP-009_1.fastq.gz	170126_D00261_0388_ACAB23ANXX_1_IL-TP-009_2.fastq.gz	Unconverted
7	H	7H	7H_2	170310_D00261_0392_ACAK9YANXX_5_IL-TP-009_1.fastq.gz	170310_D00261_0392_ACAK9YANXX_5_IL-TP-009_2.fastq.gz	Unconverted
7	H	7H	7H_3	170126_D00261_0388_ACAB23ANXX_1_IL-TP-003_1.fastq.gz	170126_D00261_0388_ACAB23ANXX_1_IL-TP-003_2.fastq.gz	Converted
7	H	7H	7H_4	170310_D00261_0392_ACAK9YANXX_5_IL-TP-003_1.fastq.gz	170310_D00261_0392_ACAK9YANXX_5_IL-TP-003_2.fastq.gz	Converted
7	L	7L	7L_1	170126_D00261_0388_ACAB23ANXX_1_IL-TP-010_1.fastq.gz	170126_D00261_0388_ACAB23ANXX_1_IL-TP-010_2.fastq.gz	Unconverted
7	L	7L	7L_2	170310_D00261_0392_ACAK9YANXX_5_IL-TP-010_1.fastq.gz	170310_D00261_0392_ACAK9YANXX_5_IL-TP-010_2.fastq.gz	Unconverted
7	L	7L	7L_3	170126_D00261_0388_ACAB23ANXX_1_IL-TP-004_1.fastq.gz	170126_D00261_0388_ACAB23ANXX_1_IL-TP-004_2.fastq.gz	Converted
7	L	7L	7L_4	170310_D00261_0392_ACAK9YANXX_5_IL-TP-004_1.fastq.gz	170310_D00261_0392_ACAK9YANXX_5_IL-TP-004_2.fastq.gz	Converted
8	H	8H	8H_1	170126_D00261_0388_ACAB23ANXX_2_IL-TP-011_1.fastq.gz	170126_D00261_0388_ACAB23ANXX_2_IL-TP-011_2.fastq.gz	Unconverted
8	H	8H	8H_2	170126_D00261_0388_ACAB23ANXX_2_IL-TP-005_1.fastq.gz	170126_D00261_0388_ACAB23ANXX_2_IL-TP-005_2.fastq.gz	Converted
8	L	8L	8L_1	170126_D00261_0388_ACAB23ANXX_2_IL-TP-012_1.fastq.gz	170126_D00261_0388_ACAB23ANXX_2_IL-TP-012_2.fastq.gz	Unconverted
8	L	8L	8L_2	170126_D00261_0388_ACAB23ANXX_2_IL-TP-006_1.fastq.gz	170126_D00261_0388_ACAB23ANXX_2_IL-TP-006_2.fastq.gz	Converted
9	H	9H	9H_1	170126_D00261_0388_ACAB23ANXX_2_IL-TP-001_1.fastq.gz	170126_D00261_0388_ACAB23ANXX_2_IL-TP-001_2.fastq.gz	Unconverted
9	H	9H	9H_2	170126_D00261_0388_ACAB23ANXX_2_IL-TP-007_1.fastq.gz	170126_D00261_0388_ACAB23ANXX_2_IL-TP-007_2.fastq.gz	Converted
9	L	9L	9L_1	170126_D00261_0388_ACAB23ANXX_2_IL-TP-002_1.fastq.gz	170126_D00261_0388_ACAB23ANXX_2_IL-TP-002_2.fastq.gz	Unconverted
9	L	9L	9L_2	170126_D00261_0388_ACAB23ANXX_2_IL-TP-008_1.fastq.gz	170126_D00261_0388_ACAB23ANXX_2_IL-TP-008_2.fastq.gz	Converted
